# Supplementary material for: 2-Meth­oxy-4-[(4-methyl­piperazin-1-yl)imino­meth­yl]phenol
Source: Acta Crystallogr Sect E Struct Rep Online. 2010 Dec 11;67(Pt 1):o100. doi: 10.1107/S1600536810051135 (PMC3050162; doi:10.1107/S1600536810051135)
Supplement: Supplementary file 2 [file e-67-0o100-Isup2.hkl]

# 
# h,k,l, Fc-squared, Fo-squared, sigma(Fo-squared) and status flag 
# 
data_I
_shelx_title ' xb3670 in Pna2(1)' 
_shelx_refln_list_code          4 
_shelx_F_calc_maximum      105.58 
_exptl_crystal_F_000       536.00 
_reflns_d_resolution_high  0.7917 
 
loop_ 
 _symmetry_equiv_pos_as_xyz 
 'x, y, z' 
 '-x, -y, z+1/2' 
 'x+1/2, -y+1/2, z' 
 '-x+1/2, y+1/2, z+1/2' 
 
_cell_length_a    12.1790 
_cell_length_b    18.6237 
_cell_length_c     6.0187 
_cell_angle_alpha  90.000 
_cell_angle_beta   90.000 
_cell_angle_gamma  90.000 
 
_shelx_F_squared_multiplier     1.000 
 
loop_ 
 _refln_index_h 
 _refln_index_k 
 _refln_index_l 
 _refln_F_squared_calc 
 _refln_F_squared_meas 
 _refln_F_squared_sigma 
 _refln_observed_status 
   2   0   0     2570.20     2420.37     37.56 o 
   4   0   0     2478.84     2377.48     46.64 o 
   6   0   0      466.43      455.33     12.53 o 
   8   0   0      101.96       81.62      8.82 o 
  10   0   0      120.63      113.75     11.11 o 
  12   0   0      134.67      172.46     15.19 o 
  14   0   0      192.21      192.26     17.74 o 
   1   1   0        6.37        7.87      0.48 o 
   2   1   0      278.31      287.98      4.30 o 
   3   1   0      857.15      804.44     10.81 o 
   4   1   0       45.10       36.94      2.15 o 
   5   1   0      389.89      374.20      6.52 o 
   6   1   0      122.59      124.49      3.87 o 
   7   1   0       10.39        9.83      1.57 o 
   8   1   0      250.53      228.70      7.39 o 
   9   1   0       23.35       22.60      6.47 o 
  10   1   0       34.83       30.20      7.39 o 
  11   1   0        5.85        3.83      2.84 o 
  12   1   0       40.90       33.70      9.42 o 
  13   1   0      106.57      112.78     10.60 o 
  14   1   0        0.80       -0.30      4.48 o 
  15   1   0       55.80       47.23     16.15 o 
   0   2   0        0.19        0.66      0.29 o 
   1   2   0     3657.81     3630.64     56.42 o 
   2   2   0    10357.70    10230.90    134.53 o 
   3   2   0     2570.47     2448.31     29.96 o 
   4   2   0      721.92      703.77     10.10 o 
   5   2   0      565.64      551.35      9.09 o 
   6   2   0       12.62        9.77      1.17 o 
   7   2   0        4.39        3.19      0.99 o 
   8   2   0        7.37        3.80      1.58 o 
   9   2   0        8.51        4.04      1.83 o 
  10   2   0       14.94       15.26      3.56 o 
  11   2   0        0.07        1.57      2.91 o 
  12   2   0      124.89      151.71     10.27 o 
  13   2   0       30.04       34.76      9.68 o 
  14   2   0       40.74       49.05      7.68 o 
  15   2   0       51.68       73.79      9.58 o 
   1   3   0        0.86        3.43      2.80 o 
   2   3   0     3589.94     3458.35     66.85 o 
   3   3   0     3389.11     3314.63     45.09 o 
   4   3   0      995.23      965.83     14.95 o 
   5   3   0        0.40        0.78      0.64 o 
   6   3   0        0.67        0.50      0.73 o 
   7   3   0        9.28        4.61      1.45 o 
   8   3   0      318.72      328.51      9.17 o 
   9   3   0      131.54      131.88     12.69 o 
  10   3   0        0.24        1.58      2.37 o 
  11   3   0       17.70       22.79      4.52 o 
  12   3   0      257.43      289.92     23.05 o 
  13   3   0        1.07        5.09      4.06 o 
  14   3   0        1.74       -0.60      4.20 o 
  15   3   0        0.02        2.05      4.90 o 
   0   4   0      142.85      116.13      3.79 o 
   1   4   0     1513.80     1462.57     20.79 o 
   2   4   0      250.37      226.18      3.90 o 
   3   4   0        1.37        0.35      0.39 o 
   4   4   0      128.31      120.93      3.35 o 
   5   4   0        0.11        0.80      0.57 o 
   6   4   0      330.28      304.52      6.84 o 
   7   4   0     1231.47     1283.22     20.76 o 
   8   4   0       36.01       29.40      2.60 o 
   9   4   0       22.76       23.55      3.30 o 
  10   4   0       14.71       18.64      4.00 o 
  11   4   0       27.46       29.58      5.21 o 
  12   4   0        8.74        7.18      3.79 o 
  13   4   0        1.23        8.04      6.06 o 
  14   4   0        0.26        2.11      4.18 o 
  15   4   0       13.04       11.85     12.58 o 
   1   5   0      619.95      591.34      9.59 o 
   2   5   0      227.84      222.88      3.95 o 
   3   5   0      485.01      505.88      9.88 o 
   4   5   0      104.23      101.23      7.05 o 
   5   5   0      812.57      794.73     23.40 o 
   6   5   0       43.53       45.59      2.27 o 
   7   5   0       28.34       24.61      2.13 o 
   8   5   0      115.75      115.01      4.59 o 
   9   5   0       25.82       25.06      2.69 o 
  10   5   0        0.01        0.65      2.27 o 
  11   5   0        6.92        6.97      3.57 o 
  12   5   0       21.36       14.16     10.65 o 
  13   5   0        0.00       -0.52      3.62 o 
  14   5   0        7.52        7.35      5.28 o 
  15   5   0        0.79        1.63      6.72 o 
   0   6   0      983.40      914.25     27.22 o 
   1   6   0      232.89      242.98      5.09 o 
   2   6   0      100.59       97.87      2.35 o 
   3   6   0      130.45      123.04      2.91 o 
   4   6   0     1697.75     1778.92     30.95 o 
   5   6   0     2264.79     2392.71     34.52 o 
   6   6   0      202.31      202.37      4.76 o 
   7   6   0      256.57      256.35     13.58 o 
   8   6   0      306.38      323.49      8.10 o 
   9   6   0        0.00       -1.08      1.26 o 
  10   6   0       96.49      100.99      6.28 o 
  11   6   0       48.01       60.06      6.89 o 
  12   6   0        2.62        3.26      3.51 o 
  13   6   0       10.08       10.68      4.54 o 
  14   6   0        0.00       -0.97      4.84 o 
   1   7   0      113.40      118.26      3.40 o 
   2   7   0      183.57      175.33      3.60 o 
   3   7   0     1204.84     1215.31     15.84 o 
   4   7   0      127.74      168.11      4.32 o 
   5   7   0      920.68      975.15     19.32 o 
   6   7   0      316.02      345.62      6.80 o 
   7   7   0       18.03       19.41      1.82 o 
   8   7   0       96.44      106.24      4.52 o 
   9   7   0        6.31        6.43      1.70 o 
  10   7   0       81.89       76.61      5.79 o 
  11   7   0       19.91       24.65      5.76 o 
  12   7   0       22.96       21.88      5.21 o 
  13   7   0        0.68        2.03      4.07 o 
  14   7   0        0.07        2.21      4.44 o 
   0   8   0       56.81       50.46      9.02 o 
   1   8   0       28.80       23.76      2.18 o 
   2   8   0     1682.98     1754.40     22.79 o 
   3   8   0      184.99      197.07      7.66 o 
   4   8   0      110.99       97.65      3.23 o 
   5   8   0      717.65      722.56     12.71 o 
   6   8   0      124.06      108.93      9.20 o 
   7   8   0        5.63        2.94      1.33 o 
   8   8   0       13.46        9.73      1.90 o 
   9   8   0       10.55        8.44      1.87 o 
  10   8   0       44.51       42.57      4.88 o 
  11   8   0       23.33       21.51      4.78 o 
  12   8   0       39.84       35.74      6.01 o 
  13   8   0        0.02        1.03      4.21 o 
  14   8   0        0.15       -2.74      4.61 o 
   1   9   0        2.57        2.40      1.06 o 
   2   9   0      345.82      351.64      6.19 o 
   3   9   0     1699.54     1772.35     23.39 o 
   4   9   0      113.39      116.75      3.28 o 
   5   9   0      998.02     1003.51     16.66 o 
   6   9   0      598.56      606.82     13.13 o 
   7   9   0      159.28      162.70      6.89 o 
   8   9   0       93.99       85.58      5.58 o 
   9   9   0       13.03       10.46      3.00 o 
  10   9   0       38.47       29.60      4.32 o 
  11   9   0        0.23        0.20      2.82 o 
  12   9   0        0.40       -2.96      2.96 o 
  13   9   0        0.85        7.95      4.91 o 
  14   9   0        0.06       -0.34      4.60 o 
   0  10   0       12.63        7.54      1.83 o 
   1  10   0       67.89       58.49      5.72 o 
   2  10   0        2.55        1.19      0.68 o 
   3  10   0     1387.01     1442.13     19.70 o 
   4  10   0       13.84       12.00      1.72 o 
   5  10   0       35.41       44.53      2.99 o 
   6  10   0       95.65       83.66      4.99 o 
   7  10   0        0.46        1.42      1.76 o 
   8  10   0       11.60       12.05      2.96 o 
   9  10   0        2.60        0.58      2.34 o 
  10  10   0       46.44       36.97      4.59 o 
  11  10   0       27.34       16.71      4.29 o 
  12  10   0        2.87        1.41      3.43 o 
  13  10   0        6.33        8.07      4.62 o 
   1  11   0       99.26      103.14      3.99 o 
   2  11   0       39.74       36.56      2.59 o 
   3  11   0        0.18        0.55      0.93 o 
   4  11   0      122.55      126.99      4.72 o 
   5  11   0      910.89      900.77     18.95 o 
   6  11   0      153.37      162.23      6.95 o 
   7  11   0       90.64       80.18     12.08 o 
   8  11   0        6.25        9.14      2.86 o 
   9  11   0       56.46       52.28      5.20 o 
  10  11   0       17.21       14.82      3.71 o 
  11  11   0        0.23        1.38      3.24 o 
  12  11   0        0.56        9.59      4.22 o 
  13  11   0        1.18        0.25      4.07 o 
   0  12   0      108.55      100.28      5.87 o 
   1  12   0        0.15        0.23      0.97 o 
   2  12   0        6.07        2.56      1.26 o 
   3  12   0        2.48        1.30      1.17 o 
   4  12   0       30.01       26.17      2.58 o 
   5  12   0        8.41        5.31      1.72 o 
   6  12   0       72.78       70.34      7.39 o 
   7  12   0        4.44        3.22      2.24 o 
   8  12   0       95.52      102.92      6.72 o 
   9  12   0      147.67      135.31      7.73 o 
  10  12   0        5.77        7.36      3.57 o 
  11  12   0        4.40        2.71      3.39 o 
  12  12   0        1.28        4.29      4.07 o 
  13  12   0        4.07        4.04      4.40 o 
   1  13   0      121.63      124.01      4.76 o 
   2  13   0       20.60       24.26      2.56 o 
   3  13   0       15.65        9.33      1.80 o 
   4  13   0      237.80      225.40      6.79 o 
   5  13   0      172.73      156.23      8.60 o 
   6  13   0       20.39       11.05      2.92 o 
   7  13   0        2.19        0.34      2.20 o 
   8  13   0        1.00        1.64      2.58 o 
   9  13   0       68.98       59.16      5.89 o 
  10  13   0       41.51       44.33      5.67 o 
  11  13   0        0.54        5.24      3.76 o 
  12  13   0        7.32        5.48      5.53 o 
   0  14   0      501.46      479.89     15.93 o 
   1  14   0        4.49        1.90      1.41 o 
   2  14   0       79.34       88.24      4.35 o 
   3  14   0       86.54       71.75      4.08 o 
   4  14   0        0.08       -0.06      1.47 o 
   5  14   0        2.09        2.34      2.24 o 
   6  14   0       74.68       73.67      5.84 o 
   7  14   0       43.20       45.09      6.32 o 
   8  14   0        7.51        1.78      2.87 o 
   9  14   0        0.36        0.43      2.91 o 
  10  14   0       30.76       33.23      5.35 o 
  11  14   0        0.79        6.56      5.09 o 
  12  14   0        2.71        0.42      5.63 o 
   1  15   0     1104.74     1099.50     19.86 o 
   2  15   0      438.63      463.17     10.88 o 
   3  15   0       17.90       13.62      2.51 o 
   4  15   0       40.02       46.07      6.82 o 
   5  15   0       48.45       39.49      4.67 o 
   6  15   0       17.47       16.49      4.64 o 
   7  15   0        9.42        4.56      2.77 o 
   8  15   0        0.48       -1.08      2.87 o 
   9  15   0       18.62       23.69      5.86 o 
  10  15   0        8.43        6.01      6.11 o 
  11  15   0       16.39       20.94      6.47 o 
   0  16   0      209.18      203.17      9.98 o 
   1  16   0      102.99      107.34      5.62 o 
   2  16   0      502.02      519.01     12.09 o 
   3  16   0        9.07        4.69      2.23 o 
   4  16   0       79.85       83.48      5.38 o 
   5  16   0        2.62        4.05      2.78 o 
   6  16   0        2.76        2.17      2.87 o 
   7  16   0        9.65       12.34      4.82 o 
   8  16   0        1.80       -2.57      3.32 o 
   9  16   0       26.99       37.49      7.15 o 
  10  16   0        0.00       -0.88      4.32 o 
  11  16   0       16.99       20.58      6.81 o 
   1  17   0       74.90       74.26      4.83 o 
   2  17   0       23.88       14.29      2.98 o 
   3  17   0       61.78       56.80      4.53 o 
   4  17   0       18.69       16.93      3.60 o 
   5  17   0        0.15       -2.44      3.53 o 
   6  17   0       15.54       14.57      4.96 o 
   7  17   0        0.28        2.53      4.25 o 
   8  17   0        0.13       -1.78      4.03 o 
   9  17   0        3.28        1.16      4.42 o 
  10  17   0       12.24       14.16      6.54 o 
   0  18   0      373.23      375.33     15.01 o 
   1  18   0      938.67     1073.35     20.73 o 
   2  18   0       71.89       78.86      5.23 o 
   3  18   0      109.88      123.60      6.28 o 
   4  18   0        4.23        4.05      4.23 o 
   5  18   0        0.09        4.02      4.32 o 
   6  18   0       11.13        5.67      4.52 o 
   7  18   0        2.10        5.01      4.89 o 
   8  18   0        0.14        1.08      6.42 o 
   9  18   0        0.11       -0.39      4.90 o 
   1  19   0       13.08       12.26      3.20 o 
   2  19   0       55.72       63.32      6.02 o 
   3  19   0        6.82        6.23      4.39 o 
   4  19   0       13.47       18.01      5.07 o 
   5  19   0        5.82        1.15      4.29 o 
   6  19   0        0.76       -1.46      4.86 o 
   7  19   0        2.06        3.88      5.25 o 
   8  19   0        4.01        6.30      5.81 o 
   9  19   0       11.14        9.98      9.88 o 
   0  20   0       30.14       47.58     10.29 o 
   1  20   0       67.91       66.68      6.54 o 
   2  20   0       18.92       18.29      4.55 o 
   3  20   0       19.12       17.90      8.76 o 
   4  20   0        3.28        5.48      5.04 o 
   5  20   0       19.47       20.54      6.22 o 
   6  20   0       12.89       10.74      5.94 o 
   7  20   0        0.79        2.24      5.26 o 
   8  20   0        0.20       -0.07      5.77 o 
   1  21   0        4.06        7.44      5.18 o 
   2  21   0        0.27        5.92      5.09 o 
   3  21   0        6.27        3.46      7.13 o 
   4  21   0        7.97       10.58      6.05 o 
   5  21   0       11.71       11.63     10.85 o 
   6  21   0        5.27        2.69      6.06 o 
   0  22   0        5.51       -6.62      6.62 o 
   1  22   0        1.98       -0.02      5.05 o 
   2  22   0        1.68       14.36      8.76 o 
   3  22   0        5.80        1.73      7.64 o 
   4  22   0       18.21       30.36     10.39 o 
   5  22   0        0.08       -6.42      8.15 o 
   1  23   0        0.02        1.08     10.29 o 
   2  23   0        0.97        0.31      7.95 o 
   3  23   0        0.02        6.52      8.76 o 
   2   0   1     2035.06     1957.53     26.90 o 
   4   0   1     2346.83     2285.95     36.74 o 
   6   0   1      139.86      147.14      4.18 o 
   8   0   1      194.67      190.50      6.76 o 
  10   0   1       66.32       57.40      4.73 o 
  12   0   1       67.58       73.68      6.04 o 
  14   0   1      122.88      158.68     11.66 o 
   0   1   1     7670.35     7774.97    192.91 o 
   1   1   1     6171.49     6320.36     68.50 o 
   2   1   1     7152.98     7152.13     77.08 o 
   3   1   1       14.68       11.47      1.05 o 
   4   1   1     1158.08     1117.25     11.84 o 
   5   1   1      116.51      105.87      2.51 o 
   6   1   1       15.00       11.81      1.07 o 
   7   1   1      201.88      192.67      4.40 o 
   8   1   1        2.86        3.22      0.88 o 
   9   1   1       12.69       10.15      1.90 o 
  10   1   1       16.36       17.46      2.63 o 
  11   1   1       76.60       77.20      4.66 o 
  12   1   1       29.55       33.58      3.18 o 
  13   1   1       97.26       92.27      6.09 o 
  14   1   1       12.25       14.95      3.79 o 
  15   1   1        2.13       -3.20      3.37 o 
   1   2   1     2333.96     2335.06     26.15 o 
   2   2   1    11147.63    11595.42    115.24 o 
   3   2   1     3740.72     3660.38     37.61 o 
   4   2   1      344.46      342.77      5.05 o 
   5   2   1      183.44      177.69      3.46 o 
   6   2   1      195.19      200.17      3.99 o 
   7   2   1       49.86       47.43      2.13 o 
   8   2   1       38.76       40.91      2.25 o 
   9   2   1       41.94       27.36      2.63 o 
  10   2   1       64.72       65.25      3.50 o 
  11   2   1      140.99      136.83      5.36 o 
  12   2   1       48.73       54.08      5.05 o 
  13   2   1       12.87       10.06      2.80 o 
  14   2   1       18.15       17.26      3.94 o 
  15   2   1        3.03        0.26      3.36 o 
   0   3   1      393.37      351.06      6.13 o 
   1   3   1     2100.61     1960.58     19.27 o 
   2   3   1      482.55      483.93      5.38 o 
   3   3   1     4620.56     4503.12     43.15 o 
   4   3   1     1518.03     1504.49     16.97 o 
   5   3   1      275.95      284.15      4.74 o 
   6   3   1      557.05      593.31      8.34 o 
   7   3   1      146.68      155.56      4.15 o 
   8   3   1      274.50      271.19      6.91 o 
   9   3   1       50.97       44.44      3.38 o 
  10   3   1      155.69      164.42      5.22 o 
  11   3   1      188.56      181.92      5.77 o 
  12   3   1        6.75        4.83      2.47 o 
  13   3   1       18.59       19.17      3.30 o 
  14   3   1        1.35        0.90      3.28 o 
  15   3   1       11.50       10.97      4.18 o 
   1   4   1      619.09      580.51      6.53 o 
   2   4   1     1859.83     1788.06     16.90 o 
   3   4   1      424.81      430.45      6.04 o 
   4   4   1      558.19      538.65      6.44 o 
   5   4   1      362.49      377.08      4.72 o 
   6   4   1       66.61       69.34      1.96 o 
   7   4   1      273.09      281.19      5.29 o 
   8   4   1       93.71       91.75      3.16 o 
   9   4   1       48.22       50.15      2.73 o 
  10   4   1       88.70       85.83      5.23 o 
  11   4   1      116.32      121.66      4.88 o 
  12   4   1        4.78        3.47      2.19 o 
  13   4   1        9.34        7.35      2.73 o 
  14   4   1        4.23        5.32      3.47 o 
   0   5   1      704.10      680.05      9.38 o 
   1   5   1      481.75      461.87      5.56 o 
   2   5   1      366.94      357.17      4.42 o 
   3   5   1      198.69      187.52      2.90 o 
   4   5   1      536.76      519.00      5.85 o 
   5   5   1      133.98      130.87      2.49 o 
   6   5   1     1419.41     1473.47     15.48 o 
   7   5   1      189.76      185.13      4.02 o 
   8   5   1        9.16        6.28      1.13 o 
   9   5   1      261.72      288.66      5.65 o 
  10   5   1      105.44      111.14      4.29 o 
  11   5   1        2.45        1.02      1.99 o 
  12   5   1        3.31        2.66      2.17 o 
  13   5   1       27.96       30.30      3.65 o 
  14   5   1       17.29       22.24      4.43 o 
   1   6   1      398.43      371.81      4.55 o 
   2   6   1      796.77      793.55      8.49 o 
   3   6   1       63.09       57.11      2.10 o 
   4   6   1      521.92      549.60      7.85 o 
   5   6   1      299.10      293.41      4.11 o 
   6   6   1      427.67      430.39      6.10 o 
   7   6   1       43.33       41.49      2.38 o 
   8   6   1      261.42      255.72      4.83 o 
   9   6   1      151.24      145.94      4.05 o 
  10   6   1        9.32       11.01      2.08 o 
  11   6   1       24.34       23.84      2.98 o 
  12   6   1       10.83       14.79      2.83 o 
  13   6   1        6.42        7.76      2.78 o 
  14   6   1       12.76        8.38      3.72 o 
   0   7   1     1477.76     1496.15     19.43 o 
   1   7   1      653.58      676.76      7.48 o 
   2   7   1      187.39      189.40      3.27 o 
   3   7   1     1134.34     1179.45     12.21 o 
   4   7   1      806.20      834.23      8.81 o 
   5   7   1      284.10      280.67      4.42 o 
   6   7   1      185.58      181.94      3.62 o 
   7   7   1      116.49      118.09      3.60 o 
   8   7   1        8.06        7.24      1.21 o 
   9   7   1       70.37       71.68      3.35 o 
  10   7   1        5.40        4.03      1.71 o 
  11   7   1       35.65       30.45      3.05 o 
  12   7   1        0.75        2.24      2.26 o 
  13   7   1        9.58        1.93      2.98 o 
  14   7   1        0.92       -1.69      3.20 o 
   1   8   1      393.70      440.29      6.00 o 
   2   8   1     2210.35     2280.37     23.33 o 
   3   8   1      817.93      855.58      9.58 o 
   4   8   1      119.61      120.26      2.44 o 
   5   8   1      137.71      130.71      2.76 o 
   6   8   1      252.13      271.34      4.67 o 
   7   8   1      114.37      114.54      3.90 o 
   8   8   1       84.25       90.70      3.42 o 
   9   8   1       48.97       50.28      2.97 o 
  10   8   1        3.96        2.36      1.65 o 
  11   8   1        0.23        1.31      1.95 o 
  12   8   1       30.76       28.34      4.15 o 
  13   8   1        6.77        9.66      3.51 o 
  14   8   1        0.98       -2.04      3.96 o 
   0   9   1       82.44       91.59      3.39 o 
   1   9   1      175.28      189.20      3.91 o 
   2   9   1       78.98       83.14      3.11 o 
   3   9   1       61.35       57.71      2.80 o 
   4   9   1      207.07      217.44      4.06 o 
   5   9   1       92.35       85.92      4.75 o 
   6   9   1       48.83       49.17      2.28 o 
   7   9   1       49.62       39.09      2.23 o 
   8   9   1       40.54       44.89      2.53 o 
   9   9   1        4.26        4.55      1.64 o 
  10   9   1       11.37        7.97      2.29 o 
  11   9   1       73.52       73.92      5.14 o 
  12   9   1       12.28       16.75      4.18 o 
  13   9   1        1.98       -3.65      4.09 o 
  14   9   1        3.36        3.12      4.48 o 
   1  10   1      232.67      241.78      4.96 o 
   2  10   1       84.53       88.43      2.54 o 
   3  10   1      498.71      473.34     14.52 o 
   4  10   1      242.07      257.42      4.67 o 
   5  10   1      110.34      107.48      3.43 o 
   6  10   1      128.04      118.58      3.37 o 
   7  10   1       57.08       59.38      4.09 o 
   8  10   1       69.85       66.59      3.67 o 
   9  10   1       55.03       53.56      3.66 o 
  10  10   1       53.90       55.66      3.92 o 
  11  10   1       30.29       35.05      3.97 o 
  12  10   1        0.91        1.27      2.96 o 
  13  10   1        7.21        8.48      4.57 o 
   0  11   1      392.23      393.46      8.59 o 
   1  11   1       35.33       26.86      2.02 o 
   2  11   1      118.77      129.85      3.19 o 
   3  11   1       66.68       63.93      2.15 o 
   4  11   1       66.21       70.09      2.32 o 
   5  11   1       38.84       39.90      2.42 o 
   6  11   1       70.06       71.65      4.00 o 
   7  11   1       70.07       64.36      3.20 o 
   8  11   1       95.12       89.45      4.25 o 
   9  11   1       74.54       80.86      4.89 o 
  10  11   1       69.61       76.32      5.09 o 
  11  11   1        1.22       -2.15      2.49 o 
  12  11   1        0.44        1.81      3.23 o 
  13  11   1        1.00       -1.10      3.67 o 
   1  12   1       16.15       13.04      1.69 o 
   2  12   1      188.67      184.58      4.30 o 
   3  12   1      164.15      165.68      3.86 o 
   4  12   1       26.80       24.58      1.99 o 
   5  12   1      215.91      220.06      5.77 o 
   6  12   1       91.24       92.84      3.65 o 
   7  12   1       32.50       41.74      3.25 o 
   8  12   1      127.63      120.60      5.56 o 
   9  12   1       65.84       58.37      4.45 o 
  10  12   1       27.04       28.65      3.70 o 
  11  12   1        0.85        1.62      2.73 o 
  12  12   1       13.10       16.38      3.86 o 
  13  12   1        1.53        9.51      4.56 o 
   0  13   1       67.12       55.62      6.46 o 
   1  13   1      104.39       99.39      3.60 o 
   2  13   1       35.16       28.42      3.11 o 
   3  13   1      167.79      164.04      4.05 o 
   4  13   1      256.51      251.89      5.63 o 
   5  13   1      211.26      197.32      5.70 o 
   6  13   1        7.69        6.11      1.80 o 
   7  13   1      199.82      181.80      8.51 o 
   8  13   1       71.70       65.64      4.97 o 
   9  13   1       36.42       31.52      3.72 o 
  10  13   1       13.92       18.72      3.58 o 
  11  13   1       14.79       14.73      3.62 o 
  12  13   1        2.89        2.25      3.10 o 
   1  14   1      132.58      128.49      3.60 o 
   2  14   1       49.87       45.04      2.42 o 
   3  14   1      395.50      404.42      8.15 o 
   4  14   1       45.22       41.80      3.10 o 
   5  14   1        5.59        3.99      1.74 o 
   6  14   1       34.22       32.43      5.00 o 
   7  14   1        3.96       -0.89      2.02 o 
   8  14   1        6.19        4.65      2.47 o 
   9  14   1        9.40        8.39      2.89 o 
  10  14   1        2.14        1.26      3.01 o 
  11  14   1       18.99       16.22      4.00 o 
  12  14   1       34.80       31.71      4.73 o 
   0  15   1      172.55      169.07      6.14 o 
   1  15   1       31.65       26.95      2.30 o 
   2  15   1      112.61      111.43      3.95 o 
   3  15   1      374.55      371.00      8.35 o 
   4  15   1        7.66        8.49      2.12 o 
   5  15   1       36.42       31.38      3.28 o 
   6  15   1       36.25       32.04      4.09 o 
   7  15   1       83.16       81.97      5.18 o 
   8  15   1       29.80       25.58      4.25 o 
   9  15   1       15.44       14.84      3.19 o 
  10  15   1       16.30       15.11      3.62 o 
  11  15   1       25.32       28.68      4.59 o 
   1  16   1      769.21      793.55     13.37 o 
   2  16   1      214.17      218.95      5.69 o 
   3  16   1       38.76       36.60      3.16 o 
   4  16   1       11.40        7.89      2.11 o 
   5  16   1       64.88       65.62      4.08 o 
   6  16   1       18.28       15.66      3.04 o 
   7  16   1        9.18       11.24      2.89 o 
   8  16   1        3.48        5.21      2.89 o 
   9  16   1        3.64        2.73      2.90 o 
  10  16   1        9.03        9.66      3.62 o 
  11  16   1        9.45        6.14      3.73 o 
   0  17   1      571.09      610.88     21.39 o 
   1  17   1      145.14      161.48      6.00 o 
   2  17   1        0.35        0.99      1.82 o 
   3  17   1      118.42      123.79      5.14 o 
   4  17   1       17.77       17.79      2.76 o 
   5  17   1        4.94        6.05      2.35 o 
   6  17   1       15.82       16.26      3.16 o 
   7  17   1        1.63        1.88      2.75 o 
   8  17   1        1.32        5.08      2.84 o 
   9  17   1       12.20        7.21      3.36 o 
  10  17   1        1.15        0.95      3.40 o 
   1  18   1        6.78        6.96      2.28 o 
   2  18   1       83.96       97.16      5.37 o 
   3  18   1       45.34       40.21      3.85 o 
   4  18   1       43.70       45.56      4.24 o 
   5  18   1       18.26       18.47      3.77 o 
   6  18   1        1.20        0.11      2.59 o 
   7  18   1        1.29        1.59      2.80 o 
   8  18   1        3.12        2.71      3.02 o 
   9  18   1        5.61        3.20      3.28 o 
   0  19   1       70.17       66.15     13.01 o 
   1  19   1        0.34       -0.77      2.20 o 
   2  19   1       78.99       79.61      6.67 o 
   3  19   1       71.08       65.75      6.07 o 
   4  19   1        4.21        1.45      2.68 o 
   5  19   1       26.15       23.33      5.72 o 
   6  19   1        7.28       10.63      3.71 o 
   7  19   1        2.09       -0.34      3.39 o 
   8  19   1       11.00       12.11      5.16 o 
   1  20   1        7.62        4.08      2.82 o 
   2  20   1       36.71       29.67      4.92 o 
   3  20   1       39.24       48.57      7.56 o 
   4  20   1       14.58        8.82      3.61 o 
   5  20   1        9.67        7.98      3.66 o 
   6  20   1        2.88        3.43      3.51 o 
   7  20   1        6.72        5.47      4.70 o 
   0  21   1       63.17       72.21      7.17 o 
   1  21   1        0.35        0.00      2.81 o 
   2  21   1       30.25       36.41      4.56 o 
   3  21   1       22.10       24.30      4.04 o 
   4  21   1       18.52       16.95      4.40 o 
   5  21   1        1.67        3.35      4.52 o 
   6  21   1       17.53       17.96      5.76 o 
   1  22   1       12.46        9.03      3.69 o 
   2  22   1       12.24        7.07      3.70 o 
   3  22   1       19.14       18.13      6.65 o 
   4  22   1       10.39       13.02      5.37 o 
   5  22   1        8.59        0.61      8.96 o 
   0  23   1       10.32        9.13      6.39 o 
   1  23   1        4.98        4.62      4.48 o 
   2  23   1       17.17       11.57      4.99 o 
   2   0   2      340.42      362.12      7.84 o 
   4   0   2      868.67      860.69     13.73 o 
   6   0   2       31.55       36.49      2.19 o 
   8   0   2        5.77        4.81      2.53 o 
  10   0   2       88.21       75.29      5.38 o 
  12   0   2       10.81        5.44      3.10 o 
  14   0   2        1.69       -0.11      3.58 o 
   1   1   2       22.32       24.07      1.21 o 
   2   1   2     5101.53     5200.89     52.99 o 
   3   1   2      189.67      206.74      3.50 o 
   4   1   2      434.38      453.91      5.84 o 
   5   1   2      669.18      702.92      8.43 o 
   6   1   2       54.63       55.64      1.85 o 
   7   1   2        9.19        7.35      1.05 o 
   8   1   2        9.10        4.07      1.33 o 
   9   1   2       90.18       85.61      5.94 o 
  10   1   2       23.25       18.24      2.79 o 
  11   1   2       78.92       78.55      6.51 o 
  12   1   2       61.47       63.24      5.13 o 
  13   1   2        4.05        4.60      2.38 o 
  14   1   2       18.82       17.16      3.35 o 
   0   2   2     1009.12      983.19     17.20 o 
   1   2   2      132.97      124.27      2.54 o 
   2   2   2      844.37      840.55      9.32 o 
   3   2   2      455.39      442.12      5.58 o 
   4   2   2     1167.35     1162.72     14.40 o 
   5   2   2      491.97      509.89      7.31 o 
   6   2   2       64.28       56.41      2.27 o 
   7   2   2       53.79       49.74      2.97 o 
   8   2   2       10.66       10.52      1.92 o 
   9   2   2       20.39       16.61      2.41 o 
  10   2   2       81.25       84.54      3.99 o 
  11   2   2       25.18       17.92      2.46 o 
  12   2   2       15.64       13.75      2.52 o 
  13   2   2       81.25       99.71      5.20 o 
  14   2   2        2.42        2.89      2.66 o 
   1   3   2       64.73       69.98      2.63 o 
   2   3   2       91.40       87.28      1.99 o 
   3   3   2      381.29      389.54      4.87 o 
   4   3   2     1286.93     1265.42     16.07 o 
   5   3   2       61.78       45.00      3.05 o 
   6   3   2       77.91       80.18      3.05 o 
   7   3   2       22.40       20.95      1.96 o 
   8   3   2      107.76       94.49      3.29 o 
   9   3   2      209.55      202.17      6.09 o 
  10   3   2       10.91        6.88      1.79 o 
  11   3   2       29.60       24.32      2.74 o 
  12   3   2       13.93        9.27      2.37 o 
  13   3   2        3.59        1.60      2.22 o 
  14   3   2       15.56       14.27      3.12 o 
   0   4   2      646.68      627.07     15.84 o 
   1   4   2      706.30      717.93      9.71 o 
   2   4   2      215.11      229.72      4.31 o 
   3   4   2      642.60      632.58      7.75 o 
   4   4   2      476.40      480.34      7.10 o 
   5   4   2      480.89      468.89      7.20 o 
   6   4   2      121.10      120.15      3.24 o 
   7   4   2      270.61      278.92      6.04 o 
   8   4   2      198.37      208.69      4.83 o 
   9   4   2      179.98      178.54      6.82 o 
  10   4   2      150.99      145.82      5.09 o 
  11   4   2       12.02       11.73      2.25 o 
  12   4   2        0.30       -0.61      1.83 o 
  13   4   2       15.63       16.85      3.22 o 
  14   4   2        3.77        2.33      2.86 o 
   1   5   2      803.98      787.44     10.58 o 
   2   5   2      682.80      679.01      9.58 o 
   3   5   2       32.84       39.59      1.48 o 
   4   5   2      231.17      207.28      3.96 o 
   5   5   2      908.65      884.09     10.74 o 
   6   5   2      355.49      361.23      9.83 o 
   7   5   2      273.57      279.55      5.17 o 
   8   5   2      208.02      220.17      5.44 o 
   9   5   2      501.02      511.25      8.24 o 
  10   5   2      166.68      193.33      6.51 o 
  11   5   2       23.92       22.29      2.56 o 
  12   5   2       43.56       39.88      4.96 o 
  13   5   2        8.23        4.47      2.70 o 
  14   5   2        4.58        4.84      3.69 o 
   0   6   2     1271.15     1287.71     17.22 o 
   1   6   2      207.52      224.44      3.94 o 
   2   6   2      107.66      122.38      3.87 o 
   3   6   2       33.95       29.84      1.37 o 
   4   6   2      411.42      409.90      5.96 o 
   5   6   2      328.93      335.77      5.42 o 
   6   6   2      127.47      126.41      3.82 o 
   7   6   2      147.96      152.09      4.18 o 
   8   6   2      164.89      144.94      6.46 o 
   9   6   2       25.57       25.34      2.13 o 
  10   6   2       40.11       44.79      3.43 o 
  11   6   2       13.65        9.66      2.53 o 
  12   6   2        2.49        0.21      2.27 o 
  13   6   2        5.24        0.25      2.60 o 
  14   6   2       28.62       33.90      5.15 o 
   1   7   2       40.80       45.79      1.44 o 
   2   7   2       70.86       82.39      2.88 o 
   3   7   2      130.27      120.47      2.46 o 
   4   7   2       92.39       90.99      2.42 o 
   5   7   2      283.62      293.99      4.81 o 
   6   7   2        3.29        2.00      0.81 o 
   7   7   2      327.99      328.60      5.89 o 
   8   7   2      158.68      169.74      6.44 o 
   9   7   2       13.60       14.93      2.09 o 
  10   7   2      123.03      124.65      5.61 o 
  11   7   2       12.54       12.73      2.74 o 
  12   7   2        0.83        1.48      2.38 o 
  13   7   2        5.10        1.75      3.10 o 
  14   7   2       10.86        4.49      3.75 o 
   0   8   2     1044.19     1219.35     16.71 o 
   1   8   2      643.84      672.60      7.17 o 
   2   8   2      167.53      174.77      3.84 o 
   3   8   2      444.39      460.48      6.45 o 
   4   8   2       34.34       30.84      1.76 o 
   5   8   2      114.87      111.99      3.23 o 
   6   8   2      263.95      270.71      5.29 o 
   7   8   2      197.82      195.40      5.81 o 
   8   8   2      196.71      205.35      5.26 o 
   9   8   2       74.84       72.17      4.14 o 
  10   8   2        5.50        5.97      1.93 o 
  11   8   2        8.43        5.47      2.38 o 
  12   8   2       16.38       17.37      3.58 o 
  13   8   2        8.61        9.84      4.24 o 
   1   9   2      208.66      226.54      3.95 o 
   2   9   2       16.98       13.43      1.59 o 
   3   9   2        1.51        1.33      0.69 o 
   4   9   2       27.39       27.87      1.76 o 
   5   9   2       64.55       56.55      2.48 o 
   6   9   2       52.28       49.05      2.63 o 
   7   9   2      126.26      127.55      5.08 o 
   8   9   2        6.64        0.75      1.37 o 
   9   9   2       44.14       47.96      3.57 o 
  10   9   2       18.96       23.44      2.89 o 
  11   9   2        9.15        5.15      2.44 o 
  12   9   2        8.43       12.27      4.15 o 
  13   9   2        9.23        9.56      4.18 o 
   0  10   2      808.66      787.09     13.94 o 
   1  10   2      108.63      119.43      2.88 o 
   2  10   2       21.76       23.06      1.94 o 
   3  10   2       58.79       61.53      2.30 o 
   4  10   2      334.50      341.44      6.01 o 
   5  10   2       87.52       87.64      3.08 o 
   6  10   2       52.50       49.61      2.82 o 
   7  10   2      349.65      372.12      6.95 o 
   8  10   2      203.41      218.45      5.38 o 
   9  10   2        0.83        0.32      1.63 o 
  10  10   2       27.01       28.57      3.95 o 
  11  10   2        1.00        1.51      3.31 o 
  12  10   2       10.78        7.93      4.11 o 
  13  10   2       12.49        9.45      4.54 o 
   1  11   2       27.29       23.46      2.46 o 
   2  11   2       91.40       88.99      3.58 o 
   3  11   2       18.38       17.76      1.67 o 
   4  11   2      183.32      189.39      4.79 o 
   5  11   2       64.45       63.74      2.80 o 
   6  11   2       28.73       23.30      2.08 o 
   7  11   2       30.59       35.67      2.55 o 
   8  11   2      167.11      187.71      5.66 o 
   9  11   2       33.81       33.20      4.08 o 
  10  11   2       30.37       33.60      4.32 o 
  11  11   2       14.91        9.56      3.44 o 
  12  11   2        3.96       -3.52      3.52 o 
   0  12   2       57.98       67.35      4.67 o 
   1  12   2      262.84      270.69      8.29 o 
   2  12   2       41.21       44.55      3.23 o 
   3  12   2      145.50      141.19      5.41 o 
   4  12   2       39.30       40.43      2.29 o 
   5  12   2       87.86       92.27      3.31 o 
   6  12   2      282.90      294.31      6.61 o 
   7  12   2       29.17       33.90      3.20 o 
   8  12   2       13.78       13.64      2.60 o 
   9  12   2       22.91       19.85      3.48 o 
  10  12   2       19.91       17.61      3.72 o 
  11  12   2        4.50       -0.55      3.15 o 
  12  12   2        0.78        3.44      3.91 o 
   1  13   2       14.06        7.62      2.01 o 
   2  13   2       60.62       61.21      3.30 o 
   3  13   2       20.16       15.63      3.04 o 
   4  13   2      241.44      251.81      6.51 o 
   5  13   2      225.21      230.46      6.70 o 
   6  13   2       60.88       63.97      4.76 o 
   7  13   2       21.39       16.08      2.65 o 
   8  13   2       20.68       24.74      3.16 o 
   9  13   2       67.46       67.90      5.11 o 
  10  13   2       54.60       59.73      5.65 o 
  11  13   2        6.55        7.43      3.70 o 
  12  13   2       54.61       77.17      8.47 o 
   0  14   2      160.68      138.03      8.75 o 
   1  14   2        8.26        4.47      1.68 o 
   2  14   2       17.49       19.33      2.67 o 
   3  14   2      237.87      230.78      7.41 o 
   4  14   2      437.08      458.41     10.68 o 
   5  14   2       45.14       37.86      3.66 o 
   6  14   2       31.97       25.08      3.01 o 
   7  14   2       98.86       95.56      7.09 o 
   8  14   2        7.57        6.02      2.69 o 
   9  14   2       46.38       41.52      5.18 o 
  10  14   2        7.20        8.22      3.29 o 
  11  14   2       17.30       17.29      4.46 o 
   1  15   2       15.41       14.92      2.20 o 
   2  15   2       30.64       21.91      2.92 o 
   3  15   2       36.76       40.28      3.71 o 
   4  15   2       13.96       11.57      2.56 o 
   5  15   2       82.62       64.02      4.62 o 
   6  15   2        3.04        3.34      2.35 o 
   7  15   2        0.45        2.05      2.57 o 
   8  15   2        0.80        4.18      2.78 o 
   9  15   2       18.17       17.52      3.60 o 
  10  15   2       29.16       34.17      4.62 o 
  11  15   2       18.25       25.23      5.03 o 
   0  16   2       32.63       29.33      4.63 o 
   1  16   2       41.00       36.16      3.20 o 
   2  16   2       71.33       54.97      4.21 o 
   3  16   2      114.23      114.23      5.63 o 
   4  16   2       50.17       46.14      4.17 o 
   5  16   2       68.12       68.09      4.92 o 
   6  16   2       21.05       22.49      5.12 o 
   7  16   2        1.13       -0.38      2.60 o 
   8  16   2        2.24        2.65      3.14 o 
   9  16   2        6.59        3.78      3.37 o 
  10  16   2        0.09       -0.02      3.73 o 
   1  17   2       60.48       63.61      4.59 o 
   2  17   2       44.70       29.17      3.52 o 
   3  17   2       39.73       48.51      5.44 o 
   4  17   2       59.26       63.48      4.93 o 
   5  17   2        3.73        1.74      2.68 o 
   6  17   2        5.20        3.85      2.83 o 
   7  17   2        2.06       -2.18      3.00 o 
   8  17   2       16.80       12.45      4.07 o 
   9  17   2       11.84        9.28      4.10 o 
   0  18   2      102.74      100.66      8.70 o 
   1  18   2       12.65       10.06      2.97 o 
   2  18   2        9.41        5.87      2.77 o 
   3  18   2       41.77       42.69      4.61 o 
   4  18   2       10.09        5.78      2.88 o 
   5  18   2        3.65        4.52      2.84 o 
   6  18   2        3.09        4.56      3.11 o 
   7  18   2        2.88        0.49      3.48 o 
   8  18   2        1.06       -3.40      3.40 o 
   9  18   2        0.94       -1.51      5.01 o 
   1  19   2       62.21       57.78      4.79 o 
   2  19   2        4.87        1.83      2.71 o 
   3  19   2       22.48       21.69      3.84 o 
   4  19   2       27.83       23.57      3.86 o 
   5  19   2        4.31        0.74      3.05 o 
   6  19   2        6.62        4.32      3.42 o 
   7  19   2        3.75        0.98      3.62 o 
   8  19   2        1.15       -3.02      3.93 o 
   0  20   2       33.24       37.53      6.87 o 
   1  20   2        1.97        3.76      2.88 o 
   2  20   2       45.27       60.37      6.65 o 
   3  20   2       42.46       50.77      5.41 o 
   4  20   2       11.79        9.49      3.56 o 
   5  20   2       24.33       17.15      4.54 o 
   6  20   2        2.67        2.45      3.62 o 
   1  21   2        7.03        4.46      3.61 o 
   2  21   2        8.98        9.07      3.86 o 
   3  21   2        0.60       -0.61      3.20 o 
   4  21   2       16.08       11.41      3.97 o 
   5  21   2       36.74       41.67      4.96 o 
   0  22   2       13.73       20.48      7.95 o 
   1  22   2       20.86       22.05      4.87 o 
   2  22   2        9.71       11.24      4.08 o 
   3  22   2        6.30        6.97      4.05 o 
   2   0   3      755.91      792.38     18.76 o 
   4   0   3      288.95      314.81     10.56 o 
   6   0   3      142.07      145.46     11.79 o 
   8   0   3       85.48       73.46      4.87 o 
  10   0   3       45.58       41.55      8.40 o 
  12   0   3      100.06       99.73     12.76 o 
  14   0   3       18.56       12.67      5.37 o 
   0   1   3      237.27      258.03      6.60 o 
   1   1   3      160.44      156.60      3.20 o 
   2   1   3      520.05      531.23      7.31 o 
   3   1   3      505.36      583.97      8.15 o 
   4   1   3      572.76      591.92      8.24 o 
   5   1   3       29.23       29.91      2.83 o 
   6   1   3       17.79       17.86      1.70 o 
   7   1   3       29.63       28.00      2.24 o 
   8   1   3        8.84        4.02      1.42 o 
   9   1   3       13.82       12.03      2.11 o 
  10   1   3        4.78        4.33      1.91 o 
  11   1   3       47.99       47.50      3.97 o 
  12   1   3       36.34       40.45      3.98 o 
  13   1   3        4.10        0.82      2.58 o 
  14   1   3        0.61       -0.73      3.24 o 
   1   2   3     1947.65     2070.24     24.74 o 
   2   2   3       16.32       14.91      1.13 o 
   3   2   3      104.57      105.67      4.19 o 
   4   2   3      144.37      153.07      4.32 o 
   5   2   3      113.22       97.32      4.09 o 
   6   2   3       32.32       27.64      1.80 o 
   7   2   3        2.47        0.96      1.15 o 
   8   2   3       10.38        5.54      1.56 o 
   9   2   3       22.53       16.12      2.29 o 
  10   2   3      116.47      119.53      5.34 o 
  11   2   3        1.45        0.69      2.01 o 
  12   2   3       35.83       42.89      4.20 o 
  13   2   3        1.73        3.11      2.78 o 
  14   2   3        1.02        1.68      3.23 o 
   0   3   3      746.24      749.76     14.49 o 
   1   3   3      207.41      204.99      3.94 o 
   2   3   3      105.26      110.57      2.63 o 
   3   3   3      138.90      121.28      3.38 o 
   4   3   3       95.66      104.32      2.74 o 
   5   3   3      171.35      191.45      4.21 o 
   6   3   3        2.26        2.51      0.95 o 
   7   3   3        0.15        0.14      1.17 o 
   8   3   3       53.03       52.62      3.49 o 
   9   3   3       39.51       32.02      3.06 o 
  10   3   3       21.59       21.76      3.99 o 
  11   3   3       65.09       76.33      5.22 o 
  12   3   3       17.90       14.97      2.93 o 
  13   3   3       46.89       56.58      4.77 o 
   1   4   3      495.95      499.60      7.85 o 
   2   4   3      203.67      208.31      4.47 o 
   3   4   3      111.69      105.62      2.85 o 
   4   4   3      122.26      122.64      3.43 o 
   5   4   3      229.87      254.76      7.30 o 
   6   4   3      101.72      107.63      3.52 o 
   7   4   3       30.15       31.76      2.97 o 
   8   4   3       14.35       13.19      2.23 o 
   9   4   3       19.63       17.23      2.56 o 
  10   4   3       51.77       56.36      4.98 o 
  11   4   3        5.54        3.75      2.42 o 
  12   4   3       23.52       19.84      3.39 o 
  13   4   3        4.54        2.98      2.74 o 
   0   5   3       56.16       57.10      4.69 o 
   1   5   3       29.84       35.49      2.85 o 
   2   5   3      272.88      290.96      5.60 o 
   3   5   3      276.92      283.52      5.67 o 
   4   5   3      122.13      119.80      3.41 o 
   5   5   3      179.27      167.39      4.49 o 
   6   5   3      137.05      128.61      4.54 o 
   7   5   3      177.95      180.91      4.79 o 
   8   5   3       90.39       89.17      4.12 o 
   9   5   3       56.70       63.25      3.83 o 
  10   5   3        0.71        1.68      1.95 o 
  11   5   3        0.06        0.78      2.06 o 
  12   5   3        2.75        3.00      2.47 o 
  13   5   3       10.32        8.47      3.34 o 
   1   6   3       25.88       24.89      2.00 o 
   2   6   3      419.00      436.10      7.43 o 
   3   6   3      138.08      132.95      4.89 o 
   4   6   3       25.96       26.85      2.14 o 
   5   6   3      100.53       97.14      3.33 o 
   6   6   3        2.09        0.99      1.17 o 
   7   6   3        4.76        3.79      1.42 o 
   8   6   3      146.16      136.15      4.95 o 
   9   6   3       21.61       13.45      2.36 o 
  10   6   3       13.01        9.05      2.31 o 
  11   6   3       44.92       43.66      3.83 o 
  12   6   3        8.68        8.62      2.75 o 
  13   6   3        1.70        2.11      2.91 o 
   0   7   3      444.41      465.08     11.12 o 
   1   7   3       10.62        5.94      1.21 o 
   2   7   3       17.25       16.69      1.79 o 
   3   7   3       12.44       11.10      1.38 o 
   4   7   3      261.22      251.93      5.52 o 
   5   7   3        6.67        5.76      1.26 o 
   6   7   3      495.21      522.41      8.82 o 
   7   7   3     1078.82     1139.85     15.66 o 
   8   7   3       11.88       10.96      2.04 o 
   9   7   3       87.79       87.77      8.83 o 
  10   7   3       11.06        6.97      2.29 o 
  11   7   3        4.58        1.90      2.27 o 
  12   7   3        1.19       -1.91      2.44 o 
  13   7   3        3.19        0.63      2.94 o 
   1   8   3       29.83       29.01      1.90 o 
   2   8   3      312.57      312.68      7.05 o 
   3   8   3       57.66       46.63      6.05 o 
   4   8   3      166.42      165.36      5.56 o 
   5   8   3      348.03      347.65      6.70 o 
   6   8   3      569.83      577.61      9.55 o 
   7   8   3      156.02      168.48      5.75 o 
   8   8   3       36.19       37.08      2.93 o 
   9   8   3       19.36       17.29      2.97 o 
  10   8   3       37.56       36.00      3.53 o 
  11   8   3        8.19        5.76      2.67 o 
  12   8   3        5.23        7.07      2.93 o 
  13   8   3        0.39        0.71      3.10 o 
   0   9   3       87.13       89.99      9.22 o 
   1   9   3        4.43        1.85      1.23 o 
   2   9   3       77.61       77.07      4.38 o 
   3   9   3      104.59      108.49      4.59 o 
   4   9   3      132.11      130.99      4.39 o 
   5   9   3      523.55      498.29     17.77 o 
   6   9   3      216.61      219.62      5.45 o 
   7   9   3      166.09      165.32      5.01 o 
   8   9   3       56.69       53.64      3.37 o 
   9   9   3       99.62      109.91      4.64 o 
  10   9   3       10.19        6.69      2.49 o 
  11   9   3       13.25       13.99      3.04 o 
  12   9   3        6.36        5.57      3.18 o 
   1  10   3       99.85      107.09      5.26 o 
   2  10   3      107.31      113.05      4.27 o 
   3  10   3       80.04       68.80      3.61 o 
   4  10   3      159.51      164.00      8.76 o 
   5  10   3       87.34       98.43      5.94 o 
   6  10   3        8.03        7.84      2.00 o 
   7  10   3      114.07      115.84      4.40 o 
   8  10   3       76.70       82.85      4.07 o 
   9  10   3       45.86       50.91      3.61 o 
  10  10   3       32.87       31.25      3.43 o 
  11  10   3       10.75       11.33      3.69 o 
  12  10   3        1.26        1.29      3.36 o 
   0  11   3       38.22       32.40      6.20 o 
   1  11   3       88.06       90.58      5.64 o 
   2  11   3        2.48        4.24      2.07 o 
   3  11   3       53.39       41.68      3.81 o 
   4  11   3       70.19       63.06      3.40 o 
   5  11   3        6.12        3.33      1.68 o 
   6  11   3      375.58      380.79      9.75 o 
   7  11   3      345.86      365.13      8.45 o 
   8  11   3      207.03      225.00      7.71 o 
   9  11   3        7.76        9.87      2.36 o 
  10  11   3        7.98        6.84      3.06 o 
  11  11   3        4.64        6.75      3.48 o 
  12  11   3        2.94        3.66      3.69 o 
   1  12   3       49.34       49.30      5.34 o 
   2  12   3        9.68        6.66      2.07 o 
   3  12   3       16.16       11.21      2.40 o 
   4  12   3       26.85       24.40      2.78 o 
   5  12   3        3.17        2.48      1.94 o 
   6  12   3       20.43       17.61      2.51 o 
   7  12   3       67.26       77.74      5.50 o 
   8  12   3       13.92        8.76      2.79 o 
   9  12   3        0.29        0.31      2.34 o 
  10  12   3        1.59        0.50      3.35 o 
  11  12   3        6.57       15.04      4.79 o 
   0  13   3       63.91       56.41      4.99 o 
   1  13   3       32.66       25.60      3.40 o 
   2  13   3       67.33       62.47      4.24 o 
   3  13   3       14.83        7.06      2.32 o 
   4  13   3       30.53       28.71      2.96 o 
   5  13   3      124.07      132.48      5.23 o 
   6  13   3       69.72       56.80      5.21 o 
   7  13   3        0.36        3.00      2.77 o 
   8  13   3       20.83       20.83      4.03 o 
   9  13   3       20.03       14.64      3.46 o 
  10  13   3        4.21        5.26      4.10 o 
  11  13   3       12.35       12.64      6.91 o 
   1  14   3       74.01       62.31      4.36 o 
   2  14   3        5.16        6.91      2.34 o 
   3  14   3       26.12       12.62      3.15 o 
   4  14   3        9.67        3.43      2.29 o 
   5  14   3       40.23       34.23      3.85 o 
   6  14   3        0.17        0.23      2.27 o 
   7  14   3        8.86        8.03      3.12 o 
   8  14   3        4.96        4.00      3.48 o 
   9  14   3       11.17        9.78      3.74 o 
  10  14   3        1.31       -2.50      3.66 o 
   0  15   3      100.05       91.15      8.42 o 
   1  15   3      108.14       98.08      5.33 o 
   2  15   3       17.40       20.30      3.16 o 
   3  15   3       12.41        8.56      2.64 o 
   4  15   3       29.47       27.19      3.55 o 
   5  15   3       45.17       39.22      4.20 o 
   6  15   3        3.01        2.22      2.67 o 
   7  15   3        3.29        0.53      2.88 o 
   8  15   3        2.25        0.66      3.22 o 
   9  15   3        8.96        2.78      4.36 o 
  10  15   3       10.19        8.74      4.93 o 
   1  16   3       34.64       39.66      3.97 o 
   2  16   3       55.26       41.63      6.66 o 
   3  16   3       16.94       16.55      3.26 o 
   4  16   3        2.62        3.42      2.59 o 
   5  16   3        1.09       -1.01      2.39 o 
   6  16   3        6.69       11.05      4.42 o 
   7  16   3        0.04       -0.05      2.89 o 
   8  16   3        4.83        5.60      3.73 o 
   9  16   3       12.67       10.68      5.01 o 
   0  17   3       75.96       74.33      8.81 o 
   1  17   3        6.11        1.17      2.43 o 
   2  17   3       90.30       90.41      5.72 o 
   3  17   3       73.45       74.49      5.39 o 
   4  17   3       14.41        7.60      3.37 o 
   5  17   3        3.01       -0.02      2.72 o 
   6  17   3        4.41        3.17      3.15 o 
   7  17   3        1.92        2.98      3.34 o 
   8  17   3        1.47        4.17      3.92 o 
   1  18   3       80.49       85.65      6.37 o 
   2  18   3        3.35        2.95      2.76 o 
   3  18   3       14.10        7.63      3.14 o 
   4  18   3        4.56        3.67      3.08 o 
   5  18   3        1.40        0.84      3.09 o 
   6  18   3        2.35        5.46      3.23 o 
   7  18   3        2.04        2.06      3.27 o 
   0  19   3       66.97       91.80     31.18 o 
   1  19   3        0.08       -1.80      3.00 o 
   2  19   3       35.94       36.39      4.41 o 
   3  19   3        3.38        3.74      3.14 o 
   4  19   3       13.86       18.10      4.04 o 
   5  19   3       10.34       12.56      3.92 o 
   6  19   3        1.59        2.03      3.38 o 
   1  20   3        7.53        7.75      3.84 o 
   2  20   3       74.35       72.46      8.19 o 
   3  20   3       14.89       14.88      3.95 o 
   4  20   3        0.49       -1.11      3.40 o 
   5  20   3        2.31        4.65      3.72 o 
   0  21   3       15.84       11.16      5.69 o 
   1  21   3        1.32        2.02      3.92 o 
   2  21   3        2.51        3.09      3.83 o 
   3  21   3       14.49       14.43      4.24 o 
   0   0   4     1122.36     1137.85     39.90 o 
   2   0   4      353.41      383.95     11.86 o 
   4   0   4       83.14       78.85      6.88 o 
   6   0   4      116.32      104.34      7.17 o 
   8   0   4       29.44       21.79      4.60 o 
  10   0   4      124.32      127.50     18.60 o 
  12   0   4        5.34        1.97      7.95 o 
   1   1   4      176.30      179.73      4.43 o 
   2   1   4       51.11       44.71      2.32 o 
   3   1   4       27.06       27.39      1.85 o 
   4   1   4        4.84        2.80      1.18 o 
   5   1   4       54.57       51.42      4.04 o 
   6   1   4      100.78       85.22      4.01 o 
   7   1   4       39.33       32.08      3.45 o 
   8   1   4       99.10       88.03      6.31 o 
   9   1   4       13.04        9.42      2.77 o 
  10   1   4        8.18        9.75      2.98 o 
  11   1   4        2.16       -0.30      2.69 o 
  12   1   4        1.01        0.52      2.84 o 
  13   1   4        2.49       -0.13      3.35 o 
   0   2   4      737.57      815.47     23.94 o 
   1   2   4       88.01       93.33      4.15 o 
   2   2   4       59.87       61.08      2.84 o 
   3   2   4       24.27       23.09      2.55 o 
   4   2   4        7.65        6.09      1.59 o 
   5   2   4       16.13       14.27      1.93 o 
   6   2   4        8.75        7.32      1.84 o 
   7   2   4       45.03       35.25      3.66 o 
   8   2   4       68.72       61.58      5.84 o 
   9   2   4       14.51       10.43      2.87 o 
  10   2   4       12.64       11.88      3.14 o 
  11   2   4        2.61       -0.59      2.67 o 
  12   2   4        3.22        3.57      3.18 o 
  13   2   4       12.12       14.54      6.51 o 
   1   3   4      458.89      481.82     10.59 o 
   2   3   4        6.34        3.82      1.44 o 
   3   3   4      202.82      202.59      4.95 o 
   4   3   4       88.83       86.63      3.54 o 
   5   3   4        2.65        2.16      1.22 o 
   6   3   4        6.17        4.64      1.59 o 
   7   3   4       19.80       17.57      2.58 o 
   8   3   4       11.99       10.85      2.28 o 
   9   3   4       41.71       39.24      4.20 o 
  10   3   4       23.15       14.97      2.89 o 
  11   3   4        3.45        0.64      2.70 o 
  12   3   4        3.83        5.32      3.31 o 
   0   4   4      238.53      239.24      9.79 o 
   1   4   4      100.90      107.90      4.55 o 
   2   4   4      212.99      210.04      5.17 o 
   3   4   4      124.88      120.29      6.39 o 
   4   4   4      198.37      207.35      5.29 o 
   5   4   4       31.49       27.87      2.18 o 
   6   4   4        6.50        2.72      1.61 o 
   7   4   4        0.50       -0.85      1.61 o 
   8   4   4       19.02       16.64      2.54 o 
   9   4   4        0.32        0.61      1.97 o 
  10   4   4        2.78        1.45      2.14 o 
  11   4   4       10.59        8.95      2.82 o 
  12   4   4       17.12       17.86      3.70 o 
   1   5   4      139.12      138.98      6.84 o 
   2   5   4      268.06      288.12      9.21 o 
   3   5   4       69.95       75.87      3.45 o 
   4   5   4       85.49       81.45      4.82 o 
   5   5   4      180.05      188.28      4.93 o 
   6   5   4        4.38        2.17      1.49 o 
   7   5   4       18.22       14.84      2.37 o 
   8   5   4       11.99       13.49      2.44 o 
   9   5   4       31.37       31.52      3.27 o 
  10   5   4       15.89       11.10      2.59 o 
  11   5   4        1.64        1.24      2.44 o 
  12   5   4       33.33       34.12      4.00 o 
   0   6   4      248.54      271.91     17.75 o 
   1   6   4        7.86        4.51      1.47 o 
   2   6   4      125.78      118.23      8.41 o 
   3   6   4      236.44      222.29      6.26 o 
   4   6   4        5.56        5.84      1.76 o 
   5   6   4      223.95      231.46      6.87 o 
   6   6   4       98.84       95.24      4.32 o 
   7   6   4      195.66      202.34      6.30 o 
   8   6   4        6.23        3.50      2.12 o 
   9   6   4        2.07        1.10      2.13 o 
  10   6   4       11.05        9.11      2.70 o 
  11   6   4        8.43       10.07      2.88 o 
  12   6   4       20.77       26.13      4.44 o 
   1   7   4       34.90       30.60      2.71 o 
   2   7   4       11.70       11.05      2.05 o 
   3   7   4      323.86      301.53      7.62 o 
   4   7   4       64.66       63.57      3.55 o 
   5   7   4      143.69      147.53      5.13 o 
   6   7   4       53.01       48.82      3.39 o 
   7   7   4       38.37       35.65      3.46 o 
   8   7   4        0.22       -1.53      2.04 o 
   9   7   4       93.13       94.66      4.94 o 
  10   7   4       17.30       17.11      3.05 o 
  11   7   4        7.11        4.50      2.76 o 
  12   7   4        4.08        3.22      3.05 o 
   0   8   4      146.86      149.65      6.43 o 
   1   8   4        4.87        3.15      1.54 o 
   2   8   4       56.61       56.27      3.88 o 
   3   8   4      149.47      148.41      5.30 o 
   4   8   4      326.82      348.01     11.15 o 
   5   8   4      200.59      201.93      6.01 o 
   6   8   4       10.13        8.33      2.14 o 
   7   8   4       18.26       21.37      2.85 o 
   8   8   4       60.79       54.09      5.32 o 
   9   8   4       11.31        9.29      3.08 o 
  10   8   4       34.75       39.18      4.26 o 
  11   8   4        5.67       -0.39      3.03 o 
   1   9   4       59.79       60.68      6.60 o 
   2   9   4        4.22        4.38      1.74 o 
   3   9   4        8.05       10.64      2.11 o 
   4   9   4       82.89       88.56      5.32 o 
   5   9   4      634.14      643.80     11.82 o 
   6   9   4      131.24      133.19      5.25 o 
   7   9   4       34.89       27.65      4.31 o 
   8   9   4       39.31       44.80      4.27 o 
   9   9   4       75.08       83.85      5.49 o 
  10   9   4       44.47       49.57      4.81 o 
  11   9   4        4.40        0.83      3.17 o 
   0  10   4       19.29       27.56      4.96 o 
   1  10   4       58.47       51.97      6.42 o 
   2  10   4       48.79       40.88      4.03 o 
   3  10   4      342.47      354.78     10.35 o 
   4  10   4      197.04      206.96      8.82 o 
   5  10   4       52.73       49.71      3.57 o 
   6  10   4        8.63        7.34      2.25 o 
   7  10   4       16.87       12.39      2.65 o 
   8  10   4        4.97        5.07      2.69 o 
   9  10   4       20.60       17.55      3.70 o 
  10  10   4       19.72       22.22      3.86 o 
  11  10   4        4.97        5.50      3.50 o 
   1  11   4        8.89       12.98      2.86 o 
   2  11   4      131.58      118.54      6.33 o 
   3  11   4       14.54       11.29      3.13 o 
   4  11   4      126.72      126.15      5.81 o 
   5  11   4       15.74       11.26      2.78 o 
   6  11   4        3.03        3.24      2.18 o 
   7  11   4        2.59        2.56      2.37 o 
   8  11   4       32.46       33.52      4.30 o 
   9  11   4       13.65       19.54      3.73 o 
  10  11   4       19.13       24.79      4.27 o 
   0  12   4      177.86      161.93     13.46 o 
   1  12   4        4.10        0.90      2.29 o 
   2  12   4      117.57      120.99      6.51 o 
   3  12   4        4.01        1.25      2.55 o 
   4  12   4       44.23       51.15      6.88 o 
   5  12   4        7.36        4.17      2.52 o 
   6  12   4        5.99        7.68      2.88 o 
   7  12   4       40.62       37.57      4.27 o 
   8  12   4       10.47        6.38      2.86 o 
   9  12   4        6.38        6.00      3.78 o 
  10  12   4        6.73        3.37      3.83 o 
   1  13   4       40.67       29.71      6.04 o 
   2  13   4       79.80       61.81      8.84 o 
   3  13   4       13.18        9.90      5.23 o 
   4  13   4       12.24       12.92      2.96 o 
   5  13   4        8.75        6.26      2.83 o 
   6  13   4       12.43       11.03      3.05 o 
   7  13   4       21.03       16.31      4.02 o 
   8  13   4       28.45       35.13      5.13 o 
   9  13   4       14.11       17.50      5.27 o 
   0  14   4      125.25      110.16      9.30 o 
   1  14   4       47.46       40.19      4.67 o 
   2  14   4       10.72        6.37      2.98 o 
   3  14   4        0.72       -1.01      2.58 o 
   4  14   4        7.85        4.95      2.75 o 
   5  14   4        6.11       -1.89      2.47 o 
   6  14   4        4.52        6.12      3.30 o 
   7  14   4       20.01       25.70      4.65 o 
   8  14   4        4.15        1.37      3.69 o 
   9  14   4        2.36       -3.30      3.30 o 
   1  15   4       50.69       45.48      4.84 o 
   2  15   4        7.84        3.53      2.98 o 
   3  15   4       15.19       10.94      3.44 o 
   4  15   4        7.73        5.14      3.15 o 
   5  15   4       21.70       16.88      3.31 o 
   6  15   4        1.85        2.90      3.18 o 
   7  15   4        1.99       -0.67      3.61 o 
   8  15   4        1.75       -3.48      3.48 o 
   0  16   4       34.72       19.41      5.73 o 
   1  16   4       20.52       10.93      3.56 o 
   2  16   4       10.74        5.66      3.09 o 
   3  16   4        5.43        2.83      3.13 o 
   4  16   4       17.98       12.02      3.86 o 
   5  16   4        1.96        5.20      3.00 o 
   6  16   4       10.65        3.30      3.55 o 
   7  16   4       13.61        6.76      4.36 o 
   1  17   4       14.59       10.64      3.62 o 
   2  17   4        1.56       -0.11      2.99 o 
   3  17   4        5.17        2.11      3.28 o 
   4  17   4        0.23        0.08      3.31 o 
   5  17   4        7.30        7.29      3.28 o 
   6  17   4        1.61       -1.30      3.79 o 
   0  18   4       36.27       27.26      9.22 o 
   1  18   4       12.82        8.34      3.67 o 
   2  18   4       25.14       25.02      4.88 o 
   3  18   4       32.69       28.31      5.08 o 
   4  18   4        3.93        4.61      3.89 o 
   5  18   4        5.39        6.09      3.55 o 
   1  19   4        7.43        7.76      3.93 o 
   2  19   4       20.65       14.47      4.44 o 
   3  19   4       11.94       14.42      4.62 o 
   4  19   4       11.74       10.48      6.56 o 
   2   0   5        0.26        1.19      2.68 o 
   4   0   5        5.32        2.54      3.06 o 
   6   0   5       21.26        6.31      3.75 o 
   8   0   5       35.64       44.07      6.37 o 
  10   0   5        6.24        5.23      4.64 o 
   0   1   5        0.01       -0.88      3.09 o 
   1   1   5        3.06        3.84      2.23 o 
   2   1   5       37.98       35.34      5.69 o 
   3   1   5       57.34       59.67      5.71 o 
   4   1   5        0.77       -0.33      1.94 o 
   5   1   5       28.31       22.50      5.48 o 
   6   1   5        1.73        3.24      2.43 o 
   7   1   5      107.51       93.04      5.67 o 
   8   1   5       56.68       51.40      4.74 o 
   9   1   5        1.25        3.31      2.91 o 
  10   1   5        6.67        5.20      3.16 o 
  11   1   5        1.24       -1.14      3.19 o 
   1   2   5       56.13       55.93      3.71 o 
   2   2   5       35.47       33.67      3.46 o 
   3   2   5       27.45       21.51      2.72 o 
   4   2   5        9.63        9.92      2.74 o 
   5   2   5       79.85       72.72      5.15 o 
   6   2   5        2.78        0.44      2.27 o 
   7   2   5       10.83        7.82      3.15 o 
   8   2   5        8.93        7.96      3.12 o 
   9   2   5        2.19        3.99      2.86 o 
  10   2   5       10.65        5.38      3.32 o 
  11   2   5        6.81        5.43      3.81 o 
   0   3   5       16.08       10.19      2.91 o 
   1   3   5      367.09      412.75      9.20 o 
   2   3   5       76.34       77.42      4.11 o 
   3   3   5       37.60       32.36      3.71 o 
   4   3   5      135.22      143.43      8.42 o 
   5   3   5       10.71        6.36      2.65 o 
   6   3   5       39.82       45.17      4.60 o 
   7   3   5       21.12       20.01      3.97 o 
   8   3   5       21.28       22.45      3.92 o 
   9   3   5        7.67        9.74      3.55 o 
  10   3   5       36.91       40.52      4.49 o 
  11   3   5        1.95        3.55      3.21 o 
   1   4   5       64.90       59.75      4.74 o 
   2   4   5        5.70        5.17      2.01 o 
   3   4   5      176.22      164.77      5.89 o 
   4   4   5       36.08       39.02      3.21 o 
   5   4   5       29.15       28.94      3.73 o 
   6   4   5        7.50        4.40      2.70 o 
   7   4   5        6.80        7.17      2.97 o 
   8   4   5        1.78       -1.11      2.62 o 
   9   4   5        9.80        9.38      3.35 o 
  10   4   5        0.41        1.73      3.21 o 
  11   4   5       13.16       11.92      4.14 o 
   0   5   5      318.81      339.88     13.68 o 
   1   5   5       94.01       94.59      8.50 o 
   2   5   5       28.06       31.83      4.27 o 
   3   5   5      220.84      228.70      6.98 o 
   4   5   5       37.16       36.57      3.27 o 
   5   5   5        7.35        6.73      2.39 o 
   6   5   5       21.76       21.63      4.68 o 
   7   5   5        0.13       -0.92      2.70 o 
   8   5   5        1.23        0.70      2.75 o 
   9   5   5        0.68        0.35      3.09 o 
  10   5   5        1.34        1.34      3.19 o 
  11   5   5       26.44       27.49      5.16 o 
   1   6   5      128.93      127.71      5.72 o 
   2   6   5      388.04      398.39      9.53 o 
   3   6   5       18.36       17.63      2.76 o 
   4   6   5        2.61        3.58      1.97 o 
   5   6   5       28.07       27.24      3.29 o 
   6   6   5       29.16       35.81      4.50 o 
   7   6   5       22.64       20.59      3.38 o 
   8   6   5       15.48       17.34      3.71 o 
   9   6   5        1.94        2.69      3.34 o 
  10   6   5        5.55        7.03      3.55 o 
   0   7   5       19.06       12.99      3.32 o 
   1   7   5        7.48        5.28      2.15 o 
   2   7   5       92.64       96.32      5.40 o 
   3   7   5       48.04       35.49      3.54 o 
   4   7   5       39.44       40.24      3.45 o 
   5   7   5       32.33       36.47      3.33 o 
   6   7   5       14.89       11.53      2.81 o 
   7   7   5       15.44       13.96      3.16 o 
   8   7   5        7.42        6.54      2.94 o 
   9   7   5        6.83        7.74      3.49 o 
  10   7   5       15.65       10.80      4.21 o 
   1   8   5        4.00        1.62      2.42 o 
   2   8   5       18.62       13.82      2.80 o 
   3   8   5       29.36       25.07      3.29 o 
   4   8   5      129.58      139.60      6.99 o 
   5   8   5       24.01       15.64      2.85 o 
   6   8   5        2.89        2.40      2.48 o 
   7   8   5        0.26        2.36      2.62 o 
   8   8   5       18.74       22.43      3.76 o 
   9   8   5        7.93        8.35      3.39 o 
  10   8   5        5.17        1.46      3.33 o 
   0   9   5       32.37       34.99      6.72 o 
   1   9   5       33.57       26.59      3.78 o 
   2   9   5        8.53        4.24      2.66 o 
   3   9   5       56.49       49.22      6.60 o 
   4   9   5       11.38       13.61      2.64 o 
   5   9   5       17.00       13.66      2.82 o 
   6   9   5       18.60       15.88      3.28 o 
   7   9   5       15.11       23.17      3.75 o 
   8   9   5        8.61       13.91      3.60 o 
   9   9   5       38.25       34.44      4.62 o 
   1  10   5       22.68       13.92      3.23 o 
   2  10   5       58.87       67.53      5.49 o 
   3  10   5       48.15       53.60      5.12 o 
   4  10   5        3.12       -0.05      2.41 o 
   5  10   5       29.96       23.93      3.76 o 
   6  10   5       19.30       18.39      3.18 o 
   7  10   5        2.35        2.35      2.90 o 
   8  10   5       13.80       10.45      3.47 o 
   9  10   5       14.99       19.20      3.94 o 
   0  11   5       24.50       28.06      5.67 o 
   1  11   5       20.94       14.50      4.65 o 
   2  11   5       84.56       91.72      6.28 o 
   3  11   5       58.02       58.11      5.42 o 
   4  11   5       28.06       31.04      3.56 o 
   5  11   5        5.59        6.00      2.95 o 
   6  11   5        6.55        5.14      3.07 o 
   7  11   5        0.80       -0.35      3.22 o 
   8  11   5        7.07        4.77      3.94 o 
   9  11   5        7.71        8.09      3.78 o 
   1  12   5       78.13       81.65      7.47 o 
   2  12   5       22.31       21.61      4.02 o 
   3  12   5       85.12       67.33      5.89 o 
   4  12   5        2.37        0.98      2.82 o 
   5  12   5       23.54       25.22      3.95 o 
   6  12   5        9.03        3.12      3.19 o 
   7  12   5       11.90        5.44      3.99 o 
   8  12   5       11.57        6.36      4.02 o 
   0  13   5       95.92      111.01      9.94 o 
   1  13   5       37.42       35.64      4.74 o 
   2  13   5       74.06       78.54      6.65 o 
   3  13   5        6.57       10.15      3.61 o 
   4  13   5        3.70        0.98      2.96 o 
   5  13   5        9.16        7.53      3.26 o 
   6  13   5        6.89        5.04      3.42 o 
   7  13   5        7.32        7.86      3.52 o 
   1  14   5       13.30        7.69      6.04 o 
   2  14   5        2.38        2.89      3.31 o 
   3  14   5       11.86       17.84      4.07 o 
   4  14   5        7.98        0.72      3.08 o 
   5  14   5        2.69        3.50      3.30 o 
   6  14   5        8.55        8.29      3.79 o 
   7  14   5       13.76       11.46      4.81 o 
   0  15   5       84.49       69.53      9.63 o 
   1  15   5        6.65        8.85      3.95 o 
   2  15   5        6.01        7.59      3.64 o 
   3  15   5       11.43        8.34      3.94 o 
   4  15   5        0.47        1.90      3.28 o 
   5  15   5        7.05       10.35      4.29 o 
   6  15   5        1.40        1.66      4.07 o 
   1  16   5       13.79       12.48      5.57 o 
   2  16   5        3.30       -0.11      3.61 o 
   3  16   5        0.81       -0.13      3.41 o 
   4  16   5        3.42       -0.37      3.94 o 
   0  17   5        3.21        0.47      5.49 o 
   1  17   5        0.36        0.97      4.01 o 
   2  17   5        0.29       -0.48      3.88 o 
   3  17   5       13.48       18.20      5.28 o 
   0   0   6       90.72      100.78     12.74 o 
   2   0   6       55.13       74.89     12.43 o 
   4   0   6       17.43       24.48      5.70 o 
   6   0   6       16.95       10.65      5.17 o 
   8   0   6        1.77        3.67      6.93 o 
   1   1   6       33.61       36.31      7.41 o 
   2   1   6       28.87       29.55      5.21 o 
   3   1   6       37.48       36.84      4.78 o 
   4   1   6        3.00        1.66      3.17 o 
   5   1   6       54.05       78.03      8.07 o 
   6   1   6        9.87        8.38      4.10 o 
   7   1   6       11.35       13.54      4.61 o 
   8   1   6        4.40        1.90      4.19 o 
   9   1   6       10.15        5.43      4.14 o 
   0   2   6      164.15      189.17     25.69 o 
   1   2   6       41.62       49.93      6.01 o 
   2   2   6        8.43        1.42      3.25 o 
   3   2   6       22.95       23.99      4.27 o 
   4   2   6        8.96        2.23      3.99 o 
   5   2   6        5.95        3.44      3.67 o 
   6   2   6        0.57        1.18      3.88 o 
   7   2   6        1.51        0.36      3.77 o 
   8   2   6        3.26        1.27      3.88 o 
   9   2   6       13.30        6.91      4.61 o 
   1   3   6       32.23       34.03      4.47 o 
   2   3   6       37.58       43.11      6.60 o 
   3   3   6        7.54        3.55      3.23 o 
   4   3   6        3.11        9.32      4.07 o 
   5   3   6        6.67        7.51      3.88 o 
   6   3   6        6.72        1.65      3.66 o 
   7   3   6        3.66        3.52      3.43 o 
   8   3   6        1.69       -1.48      3.23 o 
   9   3   6       13.62       17.13      4.53 o 
   0   4   6      205.67      232.56     18.86 o 
   1   4   6      108.23      117.71      6.82 o 
   2   4   6       38.39       34.58      5.26 o 
   3   4   6       34.35       44.08      5.73 o 
   4   4   6        5.37        6.70      3.23 o 
   5   4   6        6.76        2.50      2.99 o 
   6   4   6        7.31        4.25      3.32 o 
   7   4   6        6.10        2.36      3.36 o 
   8   4   6        0.76        2.09      3.43 o 
   9   4   6        5.36        5.69      3.99 o 
   1   5   6       26.44       23.88      5.80 o 
   2   5   6        3.21        0.48      2.87 o 
   3   5   6        2.71        2.23      3.45 o 
   4   5   6       13.58       14.34      4.44 o 
   5   5   6       17.42       12.95      3.72 o 
   6   5   6       19.42       16.34      4.05 o 
   7   5   6       10.52       10.61      4.00 o 
   8   5   6        7.11        5.60      3.89 o 
   0   6   6       30.95       32.31      6.40 o 
   1   6   6       25.85       15.69      3.76 o 
   2   6   6       18.63       16.30      3.30 o 
   3   6   6       26.68       34.94      4.56 o 
   4   6   6        9.14        5.88      3.23 o 
   5   6   6        4.32        2.51      3.12 o 
   6   6   6       13.82       19.14      4.15 o 
   7   6   6        8.90        6.87      3.73 o 
   8   6   6        2.25       -2.99      3.44 o 
   1   7   6       16.38       14.18      3.76 o 
   2   7   6        4.22        2.83      3.21 o 
   3   7   6        2.42        0.15      3.01 o 
   4   7   6        1.44        0.93      3.23 o 
   5   7   6       11.37        5.47      3.47 o 
   6   7   6        8.36       10.81      3.83 o 
   7   7   6       28.46       22.08      4.47 o 
   8   7   6        6.72        3.48      4.08 o 
   0   8   6        5.90        2.79      4.52 o 
   1   8   6        0.13        0.44      2.93 o 
   2   8   6        2.14        1.49      3.18 o 
   3   8   6        7.89        6.74      3.89 o 
   4   8   6       11.68       11.89      3.82 o 
   5   8   6        0.94       -1.32      3.17 o 
   6   8   6        8.20        6.03      3.68 o 
   7   8   6       28.32       42.96      5.46 o 
   1   9   6        8.24        9.77      3.61 o 
   2   9   6        0.44       -1.30      3.17 o 
   3   9   6        2.47        2.11      3.43 o 
   4   9   6        0.79        3.00      3.05 o 
   5   9   6       13.93        7.68      4.59 o 
   6   9   6        3.53        3.49      4.27 o 
   7   9   6        0.44       -0.34      3.90 o 
   0  10   6        0.27       -1.55      4.45 o 
   1  10   6        0.77        2.53      3.42 o 
   2  10   6       21.76       25.03      7.40 o 
   3  10   6       13.06        7.41      3.25 o 
   4  10   6        2.27        5.59      3.27 o 
   5  10   6       37.04       30.19      6.09 o 
   6  10   6       29.12       14.11      5.39 o 
   1  11   6       13.86       11.45      5.28 o 
   2  11   6        4.21        4.57      3.80 o 
   3  11   6       12.43       17.49      4.62 o 
   4  11   6        7.27        4.79      3.51 o 
   5  11   6       14.07        4.93      4.23 o 
   6  11   6        6.16        2.55      4.16 o 
   0  12   6       67.26       74.99      9.54 o 
   1  12   6       15.87       15.39      4.43 o 
   2  12   6       10.16        8.83      4.07 o 
   3  12   6       10.45        7.48      4.23 o 
   4  12   6       10.83        7.54      3.70 o 
   5  12   6        4.67        5.68      3.80 o 
   1  13   6        3.05        0.54      3.89 o 
   2  13   6       12.87       13.02      5.91 o 
   3  13   6        6.83        4.66      3.89 o 
   4  13   6       21.11       27.66      5.15 o 
   0  14   6       42.71       43.05      8.58 o 
   1  14   6       21.63       13.56      4.37 o 
   2  14   6        3.50        3.26      6.18 o 
   2   0   7       51.70       51.94      9.07 o 
   4   0   7       14.97       17.35      6.90 o 
   6   0   7        7.90        3.26      7.64 o 
   1   1   7        4.82       -0.42      7.08 o 
   2   1   7        0.76        2.94      3.95 o 
   3   1   7       32.79       26.33      5.24 o 
   4   1   7        5.66        3.54      4.14 o 
   5   1   7       11.80        5.42      4.45 o 
   1   2   7       40.00       29.70     12.43 o 
   2   2   7        3.41        3.09      4.01 o 
   3   2   7       23.30       22.76      5.08 o 
   4   2   7       20.89       18.11      4.97 o 
   5   2   7       15.10       16.74      4.80 o 
   0   3   7        0.42        2.95      8.45 o 
   1   3   7        3.11        0.31      6.62 o 
   2   3   7       13.69       11.46      5.11 o 
   3   3   7       11.93       11.21      4.45 o 
   4   3   7        1.69       -0.73      3.97 o 
   5   3   7        6.90        1.12      4.27 o 
   1   4   7        4.41        2.75      5.89 o 
   2   4   7        5.42        0.42      5.74 o 
   3   4   7       19.28       24.06      5.12 o 
   4   4   7        7.47        7.18      4.34 o 
   5   4   7        0.12        0.24      4.40 o 
   0   5   7        7.05        4.48      8.35 o 
   1   5   7       12.39        4.84      4.96 o 
   2   5   7        8.90        7.66      6.07 o 
   3   5   7        2.25        1.98      3.87 o 
   4   5   7        5.04        6.41      5.09 o 
   5   5   7        4.24       -1.92      5.05 o 
   1   6   7       13.03       12.62      6.70 o 
   2   6   7        1.96        2.55      9.58 o 
   3   6   7        0.39       -4.78      4.78 o 
   4   6   7        5.94        3.79      5.26 o 
   0   7   7       12.77        8.46      9.78 o 
   1   7   7        9.20       12.07      6.91 o 
   2   7   7        0.49       -1.94      9.27 o 
   3   7   7        2.13       -1.74      5.29 o 
   1   8   7        0.45       -1.54      6.22 o 
   2   8   7        1.02       -0.19      6.12 o 
   0   9   7       11.36        1.53      8.66 o 
   1   9   7        8.00        7.93      7.02 o 
                                                 
